# Supplementary material for: Establishment of a New-Generation National Reference Material System for Fragile X Syndrome Using Targeted Long-Read Sequencing
Source: Genes (Basel). 2026 Jun 2;17(6):656. doi: 10.3390/genes17060656 (PMC13299665; doi:10.3390/genes17060656)
Supplement: Supplementary file 1 [file genes-17-00656-s001.zip]

Archive with 1 entries (1 files):
- genes-4342790-supplementary.pdf
